# Supplementary material for: Longitudinal Association between Stressful Life Events and Suicidal Ideation in Adults with Major Depression Disorder: The Mediating Effects of Insomnia Symptoms
Source: Behav Sci (Basel). 2024 May 31;14(6):467. doi: 10.3390/bs14060467 (PMC11200868; doi:10.3390/bs14060467)
Supplement: Supplementary file 1 [file behavsci-14-00467-s001.zip]

Archive with 1 entries (1 files):
- behavsci-2942485-supplementary.pdf
